# Supplementary material for: Communities of Primary Producers in the Series of Reservoirs on the Sava River (Slovenia)
Source: Plants (Basel). 2025 May 30;14(11):1665. doi: 10.3390/plants14111665 (PMC12158048; doi:10.3390/plants14111665)
Supplement: Supplementary file 1 [file plants-14-01665-s001.zip]

Archive with 1 entries (1 files):
- plants-3622765-supplementary.pdf
